# Supplementary material for: Evaluation of gut microbiota predictive potential associated with phenotypic characteristics to identify multifactorial diseases
Source: Gut Microbes. 2024 Jan 18;16(1):2297815. doi: 10.1080/19490976.2023.2297815 (PMC10798365; doi:10.1080/19490976.2023.2297815)
Supplement: Supp_Table_4.xlsx [file KGMI_A_2297815_SM8919.xlsx]

## Sheet: Sheet1
Variables	CT	IBD	PP	RA	SLE	T1D	T2D (n=32)	p-value
	(n=50)	(n=40) a	(n=20) b	(n=20) c	(n=20) d	-20	f
						e
Calories	1773.93	1718.67	1551.06	1341	1698.37	1609.13	1503.83	0.019 c,f
Proteins	84.26	66.86	63.565	63.25	74.97	73.24	70.31	< .001 a,b,c,f
Carbohydrates	182.52	227.14	193.815	162.45	212.98	179.6	185.5	0.076
Total fat	69.23	58.48	53.445	48.03	65.32	67.92	53	0.046 c,f
Saturated fat	23.78	20.97	17.04	17.47	20.46	22.55	18.28	< .001 b,c,f
Monounsat fat	21.09	17.8	15.22	16.46	18.28	22.86	17.26	< .001 a,b,c,f
Polyunsat fat	15.4	13.26	15.625	11.56	14.23	15.89	13.75	< .001f
Cholesterol	288.77	237.14	210.94	190.44	233.6	290.56	176.26	< .001 a,b,c,d,f
Fibre	18.47	19.24	18.35	16.745	18.07	21.46	18.15	0.439
Sodium	3162.52	2771.97	3214.55	2862.66	3413.25	3842.85	3231.1	0.034
Calcium	682.61	546.97	471.7	433.32	600.51	517.66	424.21	< .001 a,b,c,f
Iron	8.17	7.77	7.3	5.83	8.16	9.44	6.63	< .001 b,c,f
Zinc	10.19	7.92	7.815	7.94	9.5	10.74	10.5	< .001
Vit A	291.26	299.83	285.91	166.49	206.23	283.53	202.4	< .001f
Vit B1	1	0.77	0.75	1.02	0.97	1.01	1.1	< .001b
Vit C	137.4	99.87	76.21	107.78	75.4	83.63	122.9	< .001 b,d,f
Vit E	1.88	1.78	0.91	0.83	1.86	1.88	1.17	< .001 c
Vit B6	0.56	0.73	0.49	0.44	0.6	0.82	0.63	< .001 e
Vit D	1.76	1.85	0.98	1.31	1.51	2.17	2.13	0.002
Potassium	2279.88	1998.63	1805.52	1762.83	2109.49	1935.77	1996.55	0.003 a,b,c,f
Magnesium	249.6	218.11	243.11	197.47	228.06	276.73	193.85	0.001 c,f
Selenium	23.46	24.5	14.96	11.28	19.94	26.53	17.1	< .001 b,c,f
Folate	98.88	82.14	59.85	38.58	82.41	84.32	55.01	< .001 b,c,d,f
Phosphorus	516.31	456.64	301.67	260.97	435.99	315.86	284.74	< .001 b,c,f
Copper	2.47	0.55	0.46	0.68	0.43	0.21	0.23	< .001 a,b,c,d,e,f
Vit B3	5.38	4.73	2.89	3.14	4.57	4.41	3.2	< .001 b,c,f
Vit B12	1.8	1.69	1.15	0.72	1.72	1.22	1.1	< .001 c,e,f
Manganese	0.73	0.8	0.46	0.41	0.36	0.32	0.43	< .001 d,f
