# Supplementary material for: Evaluation of gut microbiota predictive potential associated with phenotypic characteristics to identify multifactorial diseases
Source: Gut Microbes. 2024 Jan 18;16(1):2297815. doi: 10.1080/19490976.2023.2297815 (PMC10798365; doi:10.1080/19490976.2023.2297815)
Supplement: Supp_Table_5.xlsx [file KGMI_A_2297815_SM8918.xlsx]

## Sheet: Sheet1
		AUC	AUC CI[95%]	Sensitivity	Specificity	Precision	Recall	F1	Balanced Accuracy
CD	Microbiota	69.5445	[67.21 - 69.54]	0.75	0.53	0.15	0.75	0.25	0.64
	Integrated	75.2487	[73.24 - 75.24]	0.78	0.63	0.19	0.78	0.31	0.7
Control	Microbiota	69.6865	[67.89 - 69.68]	0.6	0.74	0.43	0.6	0.5	0.67
	Integrated	89.4287	[88.43 - 89.42]	0.86	0.76	0.54	0.86	0.66	0.81
PP	Microbiota	65.9505	[63.17 - 65.95]	0.52	0.77	0.2	0.52	0.29	0.65
	Integrated	76.0209	[73.88 - 76.02]	0.72	0.67	0.2	0.72	0.31	0.69
RA	Microbiota	54.1924	[51.68 - 54.19]	0.86	0.22	0.11	0.86	0.19	0.54
	Integrated	88.0265	[86.56 - 88.02]	0.89	0.74	0.26	0.89	0.4	0.81
SLE	Microbiota	49.0803	[46.29 - 49.08]	0.68	0.31	0.1	0.68	0.17	0.49
	Integrated	98.397	[97.97 - 98.39]	0.93	0.94	0.6	0.93	0.73	0.93
T1D	Microbiota	78.9135	[76.82 - 78.91]	0.68	0.78	0.26	0.68	0.37	0.73
	Integrated	86.1877	[84.30 - 86.18]	0.83	0.8	0.3	0.83	0.44	0.81
T2D	Microbiota	72.646	[70.78 - 72.64]	0.69	0.66	0.27	0.69	0.39	0.67
	Integrated	96.9599	[96.32 - 96.95]	0.88	0.94	0.73	0.88	0.8	0.91
UC	Microbiota	52.3398	[49.38 - 52.33]	0.27	0.82	0.14	0.27	0.19	0.55
	Integrated	60.422	[57.90 - 60.42]	0.67	0.48	0.13	0.67	0.22	0.58
