# Supplementary material for: Evaluation of gut microbiota predictive potential associated with phenotypic characteristics to identify multifactorial diseases
Source: Gut Microbes. 2024 Jan 18;16(1):2297815. doi: 10.1080/19490976.2023.2297815 (PMC10798365; doi:10.1080/19490976.2023.2297815)
Supplement: Supp_Table_2.xlsx [file KGMI_A_2297815_SM8916.xlsx]

## Sheet: Sheet1
Variable	CT (n=50)	IBD	PP (n=20) b	RA	SLE (n=20)	T1D	T2D (n=32)	P-value
		(n=40)		(n=20)	d	(n=20)	f
		a		c		e
Environmental factors
Types of Birth (%)
Vaginal Birth	23 (46%)	33(82,5%)	18(90%)	19(95%)	12(60%)	12 (60%)	24 (75%)	< ,001 #a,b,c,f
Cesarean	24 (48%)	7 (17,5%)	2 (10%)	1 (5%)	7 (35%)	7 (35%)	6 (19%)
Without	3 (6%)	0 (0%)	0 (0%)	0 (0%)	1 (5%)	1 (5%)	2 (6%)
Breastfeeding (%)
No	3 (6%)	2 (5%)	1 (5%)	3 (15%)	1 (5%)	0 (0%)	2 (6%)	0,518 #
Yes	44 (88%)	35(87,5%)	15(75%)	14(70%)	17(85%)	19 (95%)	29 (90%)
Without	3 (6%)	3 (7,5%)	4 (20%)	3 (15%)	2 (10%)	1 (5%)	1 (4%)
Habits and lifestyle
Bristol Scale (%)
1	0 (0%)	0 (0%)	3 (15%)	0 (0%)	0 (0%)	1 (5%)	1 (3%)	0,002 # a
2	4 (8%)	2 (5%)	2(10%)	4 (20%)	5 (25%)	5 (25%)	5 (16%)
3	26 (52%)	11(27,5%)	10(50%)	7 (35%)	8 (40%)	7 (35%)	13 (41%)
4	16 (32%)	14 (35%)	2 (10%)	6 (30%)	4 (20%)	4 (20%)	6 (19%)
5	3 (6%)	7 (17,5%)	0 (0%)	0 (0%)	1 (5%)	2 (10%)	2 (6%)
6	1 (2%)	6 (15%)	3 (15%)	2 (10%)	2 (10%)	1 (5%)	3 (9%)
7	0 (0%)	0 (0%)	0 (0%)	0 (0%)	0 (0%)	0 (0%)	2 (6%)
Frequency of bowel movements
Evacuations/week	7 (2-21)	7 (2-35)	7 (1-21)	7 (2-70)	7 (3-14)	7 (2-14)	14 (1-28)	0,036*a
median (min-max)
Smoking (%)
No	50 (100%)	37(92,5%)	15(75%)	17(85%)	18(90%)	20(100%)	29 (91%)	0,015
Yes	0 (0%)	3 (7,5%)	5 (25%)	3 (15%)	2 (10%)	0	3 (9%)	#a,b,c,d,e,f
Physical activity
Minutes/week	180	165	90	180	150	180	180	0,715*
median	(40-840)	(50-270)	(40-240)	(60-840)	(45-360)	(60-840)	(30-480)
(min-max)
Physical activity
>150 minutes/week
No	29 (58%)	34 (85%)	19(95%)	17(85%)	14(70%)	14 (70%)	24 (75%)	0,012 #a,b,c
Yes	21 (42%)	6 (15%)	1 (5%)	3 (15%)	6 (30%)	6 (30%)	8 (25%)
Stress level (n-%)
Low	11 (22%)	11(27,5%)	5 (25%)	8(40%)	5 (25%)	3 (15%)	8 (25%)	0,042 #f
Medium	28 (56%)	16 (40%)	8 (40%)	10(50%)	8 (40%)	11 (55%)	9 (28%)
High	10 (20%)	7 (17,5%)	5 (25%)	2 (10%)	5 (25%)	4 (20%)	8 (25%)
Too high	1 (2%)	6 (15%)	2 (10%)	0 (0%)	2 (10%)	2 (10%)	7 (22%)
