# Supplementary material for: Evaluation of gut microbiota predictive potential associated with phenotypic characteristics to identify multifactorial diseases
Source: Gut Microbes. 2024 Jan 18;16(1):2297815. doi: 10.1080/19490976.2023.2297815 (PMC10798365; doi:10.1080/19490976.2023.2297815)
Supplement: Supp_Table_3.xlsx [file KGMI_A_2297815_SM8915.xlsx]

## Sheet: Sheet1
Variables	CT	IBD	PP (n=20)	RA (n=20)	SLE (n=20)	T1D	T2D (n=32)	P-value
	(n=50)	(n=40)	b	c	d	(n=20)	f
		a				e
Consumption of “healthy” foods
Consumption of fruits, vegetables, greens and whole grains / day (%)
Less than 1x	1 (2%)	7 (17.5%)	4 (20%)	3 (15%)	1 (5%)	2 (10%)	5 (16%)	0.019#
1 a 2 x	22 (44%)	21 (52.5%)	7 (35%)	12 (60%)	10 (50%)	11 (55%)	18 (56%)	a,f
3 a 4 x	19 (38%)	10 (25%)	6 (30%)	3 (15%)	7 (35%)	7 (35%)	7 (22%)
More than 5 x	8 (16%)	2 (5%)	3 (15%)	2 (10%)	2 (10%)	0 (0%)	2 (6%)
Consumption of “less healthy” foods
Homemade preparations with added sugar or artificial sweetener / week (%)
Never	5 (10%)	2 (5%)	0 (0%)	1 (5%)	0 (0%)	0 (0%)	1 (5%)	0.005 # a,b,d
Less than 1 x	7 (14%)	2 (5%)	0 (0%)	1 (5%)	1 (5%)	1 (5%)	2 (9%)
1 x	1 (2%)	0 (0%)	0 (0%)	1 (5%)	3 (15%)	0 (0%)	0 (0%)
2 a 3 x	3 (6%)	5 (12.5%)	1 (5%)	1 (5%)	3 (15%)	5 (25%)	3 (14%)
4 a 5 x	10 (20%)	0 (0%)	1 (5%)	1 (5%)	0 (0%)	3 (15%)	1 (5%)
More than 5 x	24 (48%)	31 (77.5%)	18 (90%)	15 (75%)	13 (65%)	11 (55%)	15 (68%)
Consumption of ultra-processed and industrialized products / week (%)
Never	1 (2%)	1 (2.5%)	1 (5%)	0 (0%)	0 (0%)	3 (15%)	0 (0%)	0.033e,
Less than 1 x	9 (18%)	8 (20%)	3 (15%)	3 (15%)	5 (25%)	4 (20%)	6 (27.3%)
1 x	0 (0%)	3 (7.5%)	0 (0%)	1 (5%)	0 (0%)	2 (10%)	0 (0%)
2 a 3 x	22 (44%)	11 (27.5%)	4 (20%)	6 (30%)	6 (30%)	4 (20%)	6 (27.3%)
4 a 5 x	7 (14%)	4 (10%)	5 (25%)	2 (10%)	2 (10%)	4 (20%)	0 (0%)
More than 5 x	11 (22%)	13 (32.5%)	7 (35%)	8 (40%)	7 (35%)	3 (15%)	10 (45.4%)
Alcohol consumption (%)
No	10 (20%)	26 (65%)	13 (65%)	15 (75%)	9 (45%)	9 (45%)	22 (60%)	< .001 #a,b,c,f
Yes	40 (80%)	14 (35%)	7 (35%)	5 (25%)	11 (55%)	11 (55%)	10 (31%)
