# Supplementary material for: Evaluation of gut microbiota predictive potential associated with phenotypic characteristics to identify multifactorial diseases
Source: Gut Microbes. 2024 Jan 18;16(1):2297815. doi: 10.1080/19490976.2023.2297815 (PMC10798365; doi:10.1080/19490976.2023.2297815)
Supplement: Supp_Table_1.xlsx [file KGMI_A_2297815_SM8912.xlsx]

## Sheet: Sheet1
Disease	RF	GLM	BLR	LMT
CD	62.89	60.63	59.9	65.21
	[60.37 -65.4]	[57.95 - 63.31]	[57.32 - 62.47]	[62.75 - 67.67]
PP	63.64	55.65	58.89	59.44
	[60.95 - 66.32]	[52.74 - 58.55]	[56.19 - 61.58]	[56.59 - 62.28]
RA	55.92	54.52	52.48	51.22
	[53.12 - 58.72]	[51.75 - 57.3]	[49.8 - 55.16]	[48.37 - 54.07]
SLE	53.17	52.51	55.72	51.15
	[50.58 - 55.76]	[49.79 - 55.22]	[52.95 - 58.5]	[48.44 - 53.86]
T1D	74.77	62.3	68.13	59.78
	[72.53 -77.0]	[59.75 - 64.86]	[65.48 - 70.77]	[56.86 - 62.7]
T2D	70.47	66.49	69.56	66.7
	[68.46 - 72.47]	[64.37 - 68.62]	[67.55 - 71.57]	[64.6 - 68.79]
UC	55.37	53.57	53.01	54.81
	[52.58 - 58.15]	[51.07 - 58.06]	[50.37 - 55.66]	[51.93 - 57.7]
